# Supplementary material for: Generation of Immune Modulating Small Metabolites—Metabokines—By Adult Schistosomes
Source: Pathogens. 2025 May 24;14(6):526. doi: 10.3390/pathogens14060526 (PMC12195828; doi:10.3390/pathogens14060526)
Supplement: Supplementary file 1 [file pathogens-14-00526-s001.zip]

Archive with 1 entries (1 files):
- pathogens-3649644-supplementary.xlsx
