# Supplementary material for: Generation of Immune Modulating Small Metabolites—Metabokines—By Adult Schistosomes
Source: Pathogens. 2025 May 24;14(6):526. doi: 10.3390/pathogens14060526 (PMC12195828; doi:10.3390/pathogens14060526)
Supplement: Supplementary file 1 [file pathogens-14-00526-s001.zip › pathogens-3649644-supplementary.xlsx]

## Sheet: Supplementary Table
Supplementary Table 1: Metabokine levels (original raw scores) in control and schistosome-treated murine plasma over time.
												Untreated Plasma (0 time point)				Untreted Plasma-20 min at 37C			Schistosome-Treated Plasma-20 min at 37C				Untreated Plasma-60 min at 37C			Schistosome-Treated Plasma-60 min at 37C
Number	BIOCHEMICAL	SUPER_PATHWAY	SUB_PATHWAY	PLATFORM	RI	MASS	CAS	PUBCHEM	CHEMSPIDER	KEGG	HMDB_ID	S1	S2	S3	S4	S1	S2	S3	S1	S2	S3	S4	S1	S2	S3	S1	S2	S3	S4
1	Glucose	Carbohydrate	Glycolysis, Gluconeogenesis, & Pyruvate Metabolism	GC/MS	1866.8	217.1	50-99-7	79025	71358	C00031	HMDB00122	460994784	397435712	369951488	378972448	383527648	363807360	373470368	300469312	308329312	285722528	323805440	392940800	372006816	372101088	204774384	230925904	194922560	190722560
2	Lactate	Carbohydrate	Glycolysis, Gluconeogenesis, & Pyruvate Metabolism	LC/MS Polar	1468.8	89.0244	79-33-4	612	592	C00186	HMDB00190	1972922240	1772869888	1563456384	1568469248	1849488256	1879276032	1694179584	2636346368	2477298176	2727887360	2984229376	1843993984	1745452160	1871171968	3452549120	3588045312	3580573696	3483777536
3	Citrate	Energy	TCA Cycle	GC/MS	1763.4	273.1	77-92-9	311	305	C00158	HMDB00094	18929082	13251465	13072510	12555424	16617098	15795266	16047802	15471522	14563512	15681128	16093595	10532318	10721882	15265812	13856409	15469953	14843623	14099605
4	Aconitate [cis or trans]	Energy	TCA Cycle	LC/MS Neg	580	173.009				C00417,C02341	HMDB00072,HMDB00958	18621430	21120076	12856902	13685135	24383508	24393546	25020964	25296280	27225760	25362350	25667666	22107940	23839484	27038308	34008276	37675092	34967516	33160550
5	Alpha-ketoglutarate	Energy	TCA Cycle	LC/MS Polar	2700	145.014	305-72-6;328-50-7;22202-68-2	51	50	C00026	HMDB00208	160412080	154092912	146398992	131357368	150926368	152821392	149034768	153157648	152427472	152959824	161303472	145692368	137732720	148909488	151251664	163421488	146435872	145600864
6	Succinate	Energy	TCA Cycle	LC/MS Polar	3149	117.019	110-15-6	1110	1078	C00042	HMDB00254	50906232	50679896	46863240	47804824	47452856	50218604	49995040	67948624	67925152	78506192	79138608	49806560	46435176	49193588	92003816	92525296	107734712	112923560
7	Fumarate	Energy	TCA Cycle	GC/MS	1382.1	245	100-17-8	444972	10197150	C00122	HMDB00134	588048	421203	521237	451643	517953	511271	397234	428989	431711	361794	448377	442017	447774	430244	362654	476477	391415	362703
8	Malate	Energy	TCA Cycle	GC/MS	1502	233	6915-15-7	525	510	C00149	HMDB00156	1811837	1504895	1377902	1368296	1734692	1593289	1765940	1650804	1424587	1810998	1787425	1325293	1364907	1661745	1618815	1829755	1723805	1678650
9	2-Hydroxyglutarate	Lipid	Fatty Acid, Dicarboxylate	LC/MS Pos	1265	131.034	40951-21-1	43	42	C02630	HMDB00606	2339816	2043551	1536044	2115045	2205244	2509900	2106666	2897185	2647041	3202166	3441993	2604952	2093320	2598675	4702192	5592105	4902573	5793428
10	Tryptophan	Amino Acid	Tryptophan Metabolism	LC/MS Neg	2291	203.083	73-22-3	6305	6066	C00078	HMDB00929	341304640	345114912	386133504	404619456	330911648	334114784	316474912	318387776	306391488	314079520	328862208	342481408	321235936	345037216	323123008	327231840	309294208	301372096
11	Kynurenine	Amino Acid	Tryptophan Metabolism	LC/MS Pos	1902.1	209.092	2922-83-0	161166	141580	C00328	HMDB00684	33382172	35014228	40240500	42453460	33898276	36184648	33623952	32752820	32155696	33789928	34760704	35349936	33231598	33859792	33164902	35859144	32672920	33877120
12	Kynurenate	Amino Acid	Tryptophan Metabolism	LC/MS Neg	2224	188.035	492-27-3	3845	3712	C01717	HMDB00715	1866285	1990246	2455803	2314492	1825686	2104336	2023280	1887529	1899488	1876529	1987422	2010123	1849398	2007086	1862146	1937739	1916988	1777294
13	Anthranilate	Amino Acid	Tryptophan Metabolism	LC/MS Neg	1520.8	136.04	118-92-3	227	222	C00108	HMDB01123	1158018	506646	2468878	1803842	628694	831605	810598	1521736	1500577	1543028	1813618	283927	483717	356117	2909570	2754865	3380226	3113603
14	Xanthurenate	Amino Acid	Tryptophan Metabolism	LC/MS Pos	2655.6	206.045	59-007	5699	5497	C02470	HMDB00881	2281569	2245020	2619904	2840804	2294909	2211253	2073071	2185180	2198746	2221872	2112164	2329034	2433897	2257269	2261292	2118599	2161181	2316857
15	Adenine	Nucleotide	Purine Metabolism	LC/MS Pos	1002	136.062	73-24-5	190	185	C00147	HMDB00034	946725	979666	962850	945369	1190358	1046021	1032232	8860402	8680913	9039878	9451596	1246853	1345204	1350432	12949356	13225394	14094408	13883940
16	Inosine	Nucleotide	Purine Metabolism	LC/MS Neg	1602.1	267.073	58-63-9	6021	21241953	C00294	HMDB00195	88884496	95451832	54765752	72863440	54204536	56146512	50247244	28097268	18744372	21038282	10773779	1404498	1150473	1799925	734096	811157	823786	773425
17	Hypoxanthine	Nucleotide	Purine Metabolism	LC/MS Pos	1375.1	137.046	68-94-0	790	768	C00262	HMDB00157	73906184	110804192	48707384	67870496	34603164	37920984	25102640	257002000	216172512	362932608	377606752	1472148	385319	697895	294235296	304650528	344361760	357820192
18	Xanthine	Nucleotide	Purine Metabolism	LC/MS Neg	908.9	151.026	69-89-6	1188	1151	C00385	HMDB00292	41580164	43735884	34008176	36983744	29005144	27332766	26078594	83774664	82551136	91456232	98415120	512926	385196	577656	84689112	87233800	87329232	89636768
19	Myo-inositol	Lipid	Inositol Metabolism	GC/MS	1924.9	217	87-89-8	892	10239179	C00137	HMDB00211	17427662	14323351	12654384	13523341	13396600	13106922	13599211	44002940	39132260	53293444	54238604	14566381	13204182	14987004	58446184	60187620	66689040	64208848
20	Betaine	Amino Acid	Glycine, Serine & Threonine Metabolism	LC/MS Pos	734	118.086	107-43-7	247	24219951173	C00719	HMDB00043	348708512	340150528	379782560	384940032	331298112	331969088	331462144	939759680	862929600	980728832	1002060736	369018592	352855520	348010912	1025539904	997617472	1169785728	1106293888
21	N-Acetylglucosamine	Carbohydrate	Aminosugar Metabolism	GC/MS	1934.5	245	7512-17-6	24139	22563	C00140	HMDB00215	62508	107662	76529	69846	60851	118891	75614	277780	309063	348359	451004	83655	48366	65504	701108	802675	715117	698049
22	Gentisate	Amino Acid	Phenylalanine & Tyrosine Metabolism	LC/MS Neg	1459.8	153.019	490-79-9	3469	3350	C00628	HMDB00152	242227	163175	221942	143022	199714	248857	202398	313280	292024	304993	327541	181226	229277	138205	409529	315625	336970	391037
23	Genistein	Xenobiotics	Food Component/Plant	LC/MS Neg	3754	269.046	446-72-0	5280961	4444448	C06563	HMDB03217	1171657	1201312	1321792	1327687	1122235	1165231	1134526	953519	874304	846943	858918	1215834	1156865	1179348	740948	769795	750769	698760
24	Sorbitol	Carbohydrate	Fructose, Mannose & Galactose Metabolism	GC/MS	1843	319.1	6706-59-8	5780	96680	C00794	HMDB00247	1564178	1200370	1103448	1007221	1188587	1002255	1209552	1280165	1216630	1424496	1520249	1134296	1095359	1212853	1826860	1939874	1732909	1637213
25	Azelate (nonanedioate)	Lipid	Fatty Acid, Dicarboxylate	LC/MS Neg	1276	187.098	123-99-9	2266	2179	C08261	HMDB00784	1803324	1922525	1951574	1664971	2025028	1985653	1829064	1811693	1944635	1686269	1694908	2106330	2559195	1921590	1641577	1631097	1399778	1458773
26	Fructose	Carbohydrate	Fructose, Mannose & Galactose Metabolism	GC/MS	1758	217	57-48-7	5984	5764	C00095	HMDB00660	10320806	2891658	12192553	21329192	12678619	13388329	7071078	8286141	4276912	8185117	4292223	7248054	4259239	9117707	3655256	3481379	3905139	3119677
27	Glycerol	Lipid	Glycerolipid Metabolism	LC/MS Neg	758	91.0401	56-81-5	753	733	C00116	HMDB00131	55033860	58049840	42872364	42908584	57462540	62211196	59953820	50700444	49107368	46278816	47354104	76561296	72447248	80213584	57682844	54311024	55703608	49359852
Table Headings
Biochemical	Common chemical name of the metabolite
Super_Pathway	The umbrella group/pathway to which the biochemical belongs
Sub_Pathway	Metabolic pathway in which the metabolite participates
Platform	Analysis method: GC, gas chromatography; MS, mass spectroscopy; LC, liquid chromatography
MASS	Molecular Mass
RI	Retention Index
CAS	Chemical number from Chemical Abstracts Service (CAS)
Pubchem	Chemical number from the National Institutes of Health (NIH)'s PubChem database
Chemspider	Chemical number from the Royal Society of Chemistry's Chemspider database
KEGG	Kyoto Encyclopedia of Genes and Genomes (KEGG)
HMDB_ID	Human Metabolome Database (HMDB) chemical ID
S1-S4	Plasma Sample Number (1 to 4)
